# Supplementary material for: Phytochemical Composition and In Vitro Anti-Pigmentation Activity of Persicaria senticosa Flower Absolute: Potential Dual Inhibition of Melanogenesis and Melanosome Transport
Source: Pharmaceuticals (Basel). 2026 Jul 22;19(7):1129. doi: 10.3390/ph19071129 (PMC13414718; doi:10.3390/ph19071129)
Supplement: Supplementary file 1 [file pharmaceuticals-19-01129-s001.zip]

Archive with 1 entries (1 files):
- pharmaceuticals-4405468-supplementary.pdf
